# Supplementary material for: A comparative benchmark of DeepSeek-R1 on the USMLE: surpassing human and AI performance averages
Source: Clinics (Sao Paulo). 2026 Jun 15;81:101021. doi: 10.1016/j.clinsp.2026.101021 (PMC13285263; doi:10.1016/j.clinsp.2026.101021)
Supplement: Supplementary file 3 [file mmc3.xlsx]

## Sheet: Details of responses
	Correct answer	R1	R1 (correct=1, wrong=0)	V3	V3 (correct=1, wrong=0)	o3	o3 (correct=1, wrong=0)	4o	4o (correct=1, wrong=0)	o1 pro	o1 pro (correct=1, wrong=0)		R1 and o1 pro agree on an answer=TRUE, R1 and o1 pro disagree=FALSE
Step 1	1. A	A	1	A	1	A	1	A	1	A	1		TRUE
	3. B	B	1	B	1	B	1	B	1	B	1		TRUE
	4. A	A	1	E	0	A	1	A	1	A	1		TRUE
	5. D	D	1	D	1	D	1	D	1	D	1		TRUE
	6. E	E	1	E	1	C	0	E	1	D	0		FALSE
	7. C	C	1	C	1	C	1	C	1	C	1		TRUE
	8. A	A	1	A	1	A	1	A	1	A	1		TRUE
	10. A	A	1	A	1	A	1	A	1	A	1		TRUE
	11. C	C	1	C	1	C	1	C	1	C	1		TRUE
	12. B	B	1	B	1	B	1	B	1	B	1		TRUE
	13. F	F	1	F	1	F	1	F	1	F	1		TRUE
	14. C	C	1	C	1	C	1	C	1	C	1		TRUE
	15. B	B	1	B	1	E	0	E	0	E	0		FALSE
	16. B	B	1	B	1	B	1	B	1	B	1		TRUE
	17. E	E	1	E	1	E	1	E	1	E	1		TRUE
	18. D	D	1	D	1	D	1	D	1	D	1		TRUE
	20. D	D	1	D	1	D	1	D	1	D	1		TRUE
	22. A	A	1	A	1	A	1	A	1	A	1		TRUE
	23. D	D	1	D	1	D	1	D	1	D	1		TRUE
	24. B	B	1	B	1	B	1	B	1	B	1		TRUE
	25. B	B	1	A	0	B	1	B	1	B	1		TRUE
	26. D	D	1	E	0	E	0	E	0	E	0		FALSE
	27. C	C	1	B	0	B	0	A	0	C	1		TRUE
	29. B	B	1	A	0	B	1	B	1	B	1		TRUE
	30. D	D	1	D	1	B	0	B	0	B	0		FALSE
	31. D	D	1	D	1	D	1	D	1	D	1		TRUE
	32. E	E	1	C	0	E	1	E	1	E	1		TRUE
	33. D	D	1	D	1	D	1	D	1	D	1		TRUE
	34. A	A	1	A	1	A	1	A	1	A	1		TRUE
	36. C	C	1	C	1	A	0	B	0	A	0		FALSE
	37. D	D	1	D	1	D	1	D	1	D	1		TRUE
	38. E	E	1	E	1	E	1	E	1	E	1		TRUE
	39. B	B	1	B	1	B	1	E	0	B	1		TRUE
	41. B	B	1	B	1	B	1	B	1	B	1		TRUE
	42. A	A	1	A	1	A	1	A	1	A	1		TRUE
	43. C	C	1	C	1	C	1	C	1	C	1		TRUE
	45. C	C	1	C	1	C	1	C	1	C	1		TRUE
	46. B	B	1	B	1	B	1	B	1	B	1		TRUE
	47. A	A	1	A	1	A	1	A	1	A	1		TRUE
	48. A	A	1	C	0	C	0	C	0	C	0		FALSE
	49. B	B	1	B	1	B	1	D	0	B	1		TRUE
	50. D	B	0	B	0	D	1	D	1	D	1		FALSE
	52. B	B	1	B	1	B	1	B	1	B	1		TRUE
	54. B	B	1	B	1	A	0	A	0	A	0		FALSE
	55. E	B	0	C	0	A	0	E	1	A	0		FALSE
	56. D	D	1	D	1	D	1	D	1	D	1		TRUE
	57. C	C	1	C	1	D	0	D	0	D	0		FALSE
	58. E	E	1	E	1	E	1	E	1	E	1		TRUE
	60. E	E	1	E	1	E	1	E	1	E	1		TRUE
	61. D	D	1	D	1	D	1	D	1	D	1		TRUE
	62. A	A	1	A	1	A	1	A	1	A	1		TRUE
	64. B	B	1	B	1	D	0	D	0	B	1		TRUE
	66. C	C	1	C	1	C	1	C	1	C	1		TRUE
	67. C	C	1	C	1	B	0	B	0	B	0		FALSE
	69. C	C	1	C	1	C	1	C	1	C	1		TRUE
	71. A	A	1	A	1	A	1	A	1	A	1		TRUE
	73. A	A	1	A	1	A	1	A	1	A	1		TRUE
	74. A	E	0	A	1	A	1	A	1	A	1		FALSE
	75. E	E	1	E	1	D	0	D	0	D	0		FALSE
	76. C	C	1	C	1	C	1	C	1	C	1		TRUE
	77. D	D	1	D	1	D	1	D	1	D	1		TRUE
	78. C	A	0	A	0	A	0	A	0	A	0		TRUE
	80. E	E	1	E	1	E	1	E	1	E	1		TRUE
	81. D	D	1	D	1	D	1	D	1	D	1		TRUE
	82. D	D	1	D	1	D	1	D	1	D	1		TRUE
	83. B	B	1	A	0	B	1	B	1	B	1		TRUE
	84. C	C	1	C	1	C	1	C	1	C	1		TRUE
	85. C	C	1	C	1	C	1	C	1	C	1		TRUE
	86. A	A	1	C	0	D	0	A	1	A	1		TRUE
	87. D	D	1	D	1	D	1	D	1	D	1		TRUE
	89. C	C	1	C	1	C	1	C	1	C	1		TRUE
	91. D	D	1	D	1	D	1	D	1	D	1		TRUE
	93. C	C	1	C	1	C	1	C	1	C	1		TRUE
	94. D	D	1	D	1	D	1	D	1	D	1		TRUE
	95. E	E	1	C	0	B	0	A	0	A	0		FALSE
	97. B	B	1	B	1	B	1	B	1	B	1		TRUE
	98. B	B	1	B	1	B	1	B	1	B	1		TRUE
	99. E	D	0	D	0	E	1	E	1	E	1		FALSE
	100. E	E	1	E	1	E	1	E	1	E	1		TRUE
	101. D	E	0	E	0	E	0	E	0	E	0		TRUE
	103. E	E	1	A	0	A	0	A	0	A	0		FALSE
	104. A	A	1	A	1	A	1	A	1	D	0		FALSE
	105. E	E	1	E	1	E	1	E	1	E	1		TRUE
	106. C	C	1	C	1	C	1	C	1	C	1		TRUE
	107. E	E	1	F	0	E	1	D	0	F	0		FALSE
	108. B	B	1	B	1	B	1	B	1	B	1		TRUE
	109. D	D	1	D	1	D	1	D	1	D	1		TRUE
	110. D	D	1	D	1	D	1	D	1	D	1		TRUE
	111. E	E	1	E	1	E	1	E	1	E	1		TRUE
	112. B	B	1	B	1	B	1	B	1	B	1		TRUE
	113. F	F	1	F	1	F	1	F	1	F	1		TRUE
	114. A	A	1	A	1	A	1	A	1	A	1		TRUE
	117. E	E	1	E	1	E	1	E	1	E	1		TRUE
	118. A	A	1	A	1	A	1	A	1	A	1		TRUE
	119. D	D	1	C	0	D	1	D	1	D	1		TRUE
	Points made		89		77		77		77		78
	Accuracy rate (%)		93.6842		81.0526		81.0526		81.0526		82.1053
	95% CI		86.9%–97.1%		72.0%–87.7%		72.0%–87.7%		72.0%–87.7%		73.2%–88.5%
Step 2CK	1. A	A	1	A	1	A	1	A	1	A	1		TRUE
	2. E	E	1	E	1	E	1	E	1	E	1		TRUE
	3. A	A	1	A	1	A	1	A	1	A	1		TRUE
	4. A	A	1	A	1	C	0	C	0	C	0		FALSE
	5. E	E	1	E	1	A	0	A	0	A	0		FALSE
	7. B	B	1	B	1	B	1	B	1	B	1		TRUE
	8. B	B	1	B	1	B	1	B	1	B	1		TRUE
	9. B	B	1	B	1	B	1	B	1	B	1		TRUE
	10. F	F	1	F	1	F	1	F	1	F	1		TRUE
	11. B	B	1	B	1	C	0	D	0	B	1		TRUE
	12. B	B	1	B	1	B	1	B	1	B	1		TRUE
	13. B	B	1	B	1	B	1	B	1	B	1		TRUE
	14. D	F	0	D	1	F	0	F	0	F	0		TRUE
	15. C	C	1	C	1	C	1	C	1	C	1		TRUE
	16. B	B	1	B	1	B	1	B	1	B	1		TRUE
	17. E	C	0	C	0	E	1	E	1	E	1		FALSE
	18. E	E	1	E	1	D	0	D	0	D	0		FALSE
	19. C	C	1	C	1	B	0	B	0	B	0		FALSE
	20. B	B	1	B	1	A	0	A	0	A	0		FALSE
	22. E	E	1	E	1	E	1	E	1	E	1		TRUE
	23. C	C	1	C	1	C	1	C	1	C	1		TRUE
	24. B	B	1	B	1	B	1	B	1	B	1		TRUE
	25. D	D	1	D	1	D	1	D	1	D	1		TRUE
	27. C	C	1	C	1	C	1	C	1	C	1		TRUE
	28. B	B	1	B	1	B	1	B	1	B	1		TRUE
	29. A	D	0	D	0	A	1	A	1	A	1		FALSE
	30. B	B	1	B	1	B	1	B	1	B	1		TRUE
	31. B	B	1	B	1	B	1	B	1	B	1		TRUE
	32. A	A	1	A	1	C	0	C	0	C	0		FALSE
	33. B	B	1	B	1	B	1	B	1	B	1		TRUE
	34. A	A	1	A	1	A	1	A	1	A	1		TRUE
	35. C	C	1	C	1	C	1	C	1	C	1		TRUE
	36. E	E	1	E	1	E	1	E	1	E	1		TRUE
	37. D	D	1	D	1	D	1	D	1	D	1		TRUE
	38. D	D	1	D	1	C	0	C	0	C	0		FALSE
	39. C	C	1	C	1	C	1	C	1	C	1		TRUE
	40. A	A	1	A	1	A	1	A	1	A	1		TRUE
	41. D	D	1	D	1	A	0	C	0	A	0		FALSE
	42. A	A	1	A	1	A	1	A	1	A	1		TRUE
	43. C	C	1	C	1	C	1	C	1	C	1		TRUE
	45. B	B	1	B	1	B	1	B	1	B	1		TRUE
	46. C	C	1	B	0	C	1	C	1	C	1		TRUE
	47. A	A	1	A	1	A	1	A	1	A	1		TRUE
	48. A	A	1	A	1	D	0	B	0	D	0		FALSE
	49. C	C	1	C	1	C	1	C	1	C	1		TRUE
	50. C	C	1	A	0	A	0	C	1	A	0		FALSE
	51. C	C	1	C	1	C	1	C	1	C	1		TRUE
	55. B	B	1	B	1	B	1	DON’T KNOW	0	C	0		FALSE
	56. E	E	1	E	1	E	1	E	1	E	1		TRUE
	58. F	F	1	F	1	F	1	F	1	F	1		TRUE
	59. D	D	1	D	1	D	1	D	1	D	1		TRUE
	60. D	D	1	D	1	D	1	D	1	D	1		TRUE
	61. D	D	1	D	1	D	1	D	1	D	1		TRUE
	62. E	E	1	E	1	E	1	E	1	E	1		TRUE
	63. B	B	1	B	1	B	1	B	1	B	1		TRUE
	64. C	C	1	A	0	C	1	C	1	C	1		TRUE
	65. E	E	1	E	1	E	1	E	1	E	1		TRUE
	66. A	E	0	A	1	A	1	A	1	A	1		FALSE
	67. C	C	1	B	0	B	0	B	0	B	0		FALSE
	68. D	D	1	C	0	C	0	C	0	E	0		FALSE
	70. C	C	1	C	1	C	1	C	1	C	1		TRUE
	71. C	C	1	C	1	C	1	C	1	C	1		TRUE
	73. A	A	1	A	1	A	1	A	1	A	1		TRUE
	74. E	D	0	D	0	D	0	D	0	D	0		TRUE
	75. E	E	1	E	1	E	1	E	1	E	1		TRUE
	76. D	D	1	D	1	D	1	D	1	D	1		TRUE
	77. C	C	1	C	1	C	1	C	1	C	1		TRUE
	78. B	B	1	B	1	B	1	B	1	B	1		TRUE
	79. B	B	1	B	1	B	1	B	1	B	1		TRUE
	80. D	D	1	D	1	A	0	A	0	A	0		FALSE
	81. D	D	1	B	0	B	0	B	0	B	0		FALSE
	82. D	D	1	D	1	D	1	D	1	D	1		TRUE
	83. E	E	1	C	0	E	1	E	1	E	1		TRUE
	85. A	A	1	A	1	A	1	A	1	A	1		TRUE
	86. B	B	1	B	1	B	1	B	1	B	1		TRUE
	87. B	B	1	B	1	B	1	B	1	B	1		TRUE
	88. E	D	0	E	1	D	0	D	0	D	0		TRUE
	89. E	E	1	B	0	E	1	D	0	E	1		TRUE
	90. A	A	1	A	1	A	1	A	1	A	1		TRUE
	91. D	D	1	D	1	D	1	D	1	D	1		TRUE
	92. B	B	1	B	1	B	1	B	1	B	1		TRUE
	93. D	D	1	D	1	D	1	D	1	D	1		TRUE
	94. E	E	1	E	1	E	1	E	1	E	1		TRUE
	95. C	C	1	C	1	C	1	C	1	C	1		TRUE
	96. E	E	1	E	1	E	1	E	1	E	1		TRUE
	97. B	C	0	C	0	C	0	C	0	B	1		FALSE
	98. C	C	1	D	0	C	1	C	1	C	1		TRUE
	99. A	A	1	A	1	A	1	A	1	A	1		TRUE
	101. C	C	1	A	0	C	1	C	1	C	1		TRUE
	103. D	D	1	D	1	D	1	D	1	D	1		TRUE
	104. E	E	1	E	1	E	1	E	1	E	1		TRUE
	105. A	A	1	A	1	A	1	A	1	A	1		TRUE
	106. E	E	1	E	1	E	1	E	1	E	1		TRUE
	107. C	C	1	C	1	C	1	C	1	C	1		TRUE
	108. D	E	0	E	0	A	0	A	0	A	0		FALSE
	109. D	D	1	D	1	D	1	D	1	D	1		TRUE
	110. A	A	1	A	1	A	1	A	1	A	1		TRUE
	111. B	B	1	B	1	B	1	B	1	B	1		TRUE
	112. B	B	1	B	1	B	1	B	1	B	1		TRUE
	113. D	D	1	D	1	D	1	D	1	D	1		TRUE
	114. E	E	1	E	1	E	1	E	1	E	1		TRUE
	115. E	E	1	E	1	D	0	D	0	D	0		FALSE
	116. H	H	1	H	1	H	1	H	1	H	1		TRUE
	118. D	D	1	D	1	D	1	D	1	D	1		TRUE
	119. A	A	1	A	1	A	1	A	1	A	1		TRUE
	120. D	D	1	D	1	D	1	D	1	D	1		TRUE
	Points made		98		91		85		84		86
	Accuracy rate (%)		92.4528		85.8491		80.1887		79.2453		81.1321
	95% CI		85.8%–96.1%		78.0%–91.2%		71.6%–86.7%		70.6%–85.9%		72.7%–87.4%
Step 3	1. B	B	1	D	0	E	0	E	0	E	0		FALSE
	2. C	C	1	C	1	C	1	C	1	C	1		TRUE
	3. A	A	1	A	1	A	1	A	1	A	1		TRUE
	4. C	C	1	B	0	B	0	B	0	B	0		FALSE
	5. C	C	1	C	1	C	1	C	1	C	1		TRUE
	7. A	B	0	B	0	B	0	B	0	B	0		TRUE
	8. A	A	1	A	1	A	1	A	1	A	1		TRUE
	9. C	C	1	E	0	B	0	C	1	B	0		FALSE
	10. B	B	1	B	1	C	0	C	0	C	0		FALSE
	11. C	C	1	C	1	C	1	C	1	C	1		TRUE
	12. D	C	0	B	0	B	0	E	0	E	0		TRUE
	13. D	D	1	D	1	D	1	D	1	D	1		TRUE
	14. D	D	1	D	1	D	1	D	1	D	1		TRUE
	15. D	D	1	D	1	D	1	D	1	D	1		TRUE
	16. B	B	1	B	1	B	1	B	1	B	1		TRUE
	17. B	B	1	B	1	B	1	B	1	B	1		TRUE
	18. D	D	1	D	1	D	1	D	1	D	1		TRUE
	19. B	B	1	B	1	B	1	B	1	B	1		TRUE
	20. C	C	1	C	1	C	1	C	1	C	1		TRUE
	25. E	E	1	E	1	E	1	D	0	D	0		FALSE
	26. C	E	0	D	0	D	0	D	0	D	0		TRUE
	27. B	B	1	B	1	B	1	B	1	B	1		TRUE
	28. C	C	1	C	1	C	1	C	1	C	1		TRUE
	29. D	D	1	D	1	D	1	D	1	D	1		TRUE
	30. E	E	1	E	1	E	1	E	1	E	1		TRUE
	31. B	B	1	B	1	B	1	B	1	B	1		TRUE
	32. A	A	1	A	1	A	1	A	1	A	1		TRUE
	33. F	F	1	F	1	F	1	F	1	F	1		TRUE
	34. B	B	1	B	1	B	1	B	1	B	1		TRUE
	35. A	E	0	A	1	B	0	B	0	B	0		TRUE
	36. A	A	1	A	1	A	1	A	1	A	1		TRUE
	38. C	C	1	C	1	C	1	C	1	C	1		TRUE
	39. E	E	1	E	1	E	1	E	1	E	1		TRUE
	41. D	D	1	D	1	D	1	D	1	D	1		TRUE
	42. D	D	1	D	1	D	1	D	1	D	1		TRUE
	43. D	D	1	D	1	D	1	D	1	D	1		TRUE
	44. B	B	1	B	1	B	1	B	1	B	1		TRUE
	46. E	E	1	E	1	E	1	E	1	E	1		TRUE
	47. A	A	1	A	1	A	1	A	1	A	1		TRUE
	48. B	D	0	D	0	B	1	B	1	B	1		FALSE
	49. D	D	1	D	1	D	1	D	1	D	1		TRUE
	50. A	A	1	A	1	A	1	A	1	A	1		TRUE
	51. E	E	1	E	1	D	0	E	1	D	0		FALSE
	52. B	B	1	B	1	A	0	A	0	A	0		FALSE
	53. D	D	1	D	1	A	0	A	0	A	0		FALSE
	55. E	E	1	A	0	A	0	A	0	A	0		FALSE
	56. E	E	1	E	1	E	1	E	1	E	1		TRUE
	57. B	B	1	B	1	B	1	B	1	B	1		TRUE
	59. A	A	1	A	1	A	1	A	1	A	1		TRUE
	60. B	B	1	B	1	B	1	B	1	B	1		TRUE
	61. E	E	1	E	1	E	1	E	1	E	1		TRUE
	62. A	A	1	A	1	A	1	A	1	A	1		TRUE
	63. E	E	1	E	1	E	1	E	1	E	1		TRUE
	65. B	B	1	B	1	B	1	B	1	B	1		TRUE
	66. B	B	1	B	1	B	1	B	1	B	1		TRUE
	67. B	B	1	B	1	B	1	B	1	B	1		TRUE
	68. D	D	1	B	0	C	0	C	0	C	0		FALSE
	69. C	C	1	C	1	C	1	C	1	C	1		TRUE
	70. F	F	1	B	0	F	1	F	1	F	1		TRUE
	71. C	C	1	C	1	C	1	C	1	C	1		TRUE
	72. A	A	1	A	1	A	1	E	0	A	1		TRUE
	73. D	D	1	D	1	D	1	D	1	D	1		TRUE
	74. B	B	1	B	1	B	1	B	1	B	1		TRUE
	75. E	E	1	E	1	E	1	E	1	E	1		TRUE
	76. D	D	1	D	1	D	1	D	1	D	1		TRUE
	77. C	C	1	C	1	C	1	C	1	C	1		TRUE
	78. A	A	1	A	1	A	1	A	1	A	1		TRUE
	79. C	C	1	C	1	C	1	C	1	C	1		TRUE
	80. E	E	1	E	1	E	1	E	1	E	1		TRUE
	81. C	C	1	C	1	C	1	C	1	C	1		TRUE
	82. A	A	1	A	1	A	1	A	1	A	1		TRUE
	83. C	D	0	D	0	F	0	F	0	F	0		TRUE
	84. A	A	1	A	1	A	1	A	1	A	1		TRUE
	85. A	A	1	A	1	C	0	C	0	C	0		FALSE
	86. D	D	1	D	1	D	1	D	1	D	1		TRUE
	87. C	C	1	C	1	C	1	C	1	C	1		TRUE
	88. D	D	1	D	1	D	1	D	1	D	1		TRUE
	89. B	B	1	B	1	B	1	B	1	B	1		TRUE
	90. B	B	1	B	1	B	1	B	1	B	1		TRUE
	91. E	E	1	E	1	B	0	D	0	B	0		FALSE
	92. F	F	1	F	1	F	1	F	1	F	1		TRUE
	94. E	E	1	E	1	E	1	E	1	E	1		TRUE
	95. A	A	1	D	0	D	0	D	0	D	0		FALSE
	96. B	B	1	B	1	B	1	B	1	B	1		TRUE
	97. D	C	0	C	0	C	0	C	0	C	0		TRUE
	98. A	A	1	A	1	A	1	A	1	A	1		TRUE
	100. B	B	1	B	1	D	0	B	1	D	0		FALSE
	101. D	D	1	D	1	D	1	D	1	D	1		TRUE
	102. C	C	1	C	1	C	1	C	1	C	1		TRUE
	103. E	E	1	A	0	E	1	E	1	E	1		TRUE
	104. C	C	1	A	0	C	1	A	0	C	1		TRUE
	105. E	E	1	E	1	E	1	E	1	E	1		TRUE
	106. B	B	1	B	1	B	1	D	0	D	0		FALSE
	108. C	E	0	E	0	A	0	C	1	C	1		FALSE
	109. A	A	1	A	1	A	1	A	1	A	1		TRUE
	110. A	A	1	A	1	A	1	A	1	A	1		TRUE
	112. B	B	1	B	1	B	1	B	1	B	1		TRUE
	113. C	C	1	C	1	C	1	C	1	C	1		TRUE
	114. C	C	1	B	0	E	0	E	0	D	0		FALSE
	115. C	C	1	C	1	C	1	C	1	C	1		TRUE
	116. A	A	1	E	0	A	1	E	0	A	1		TRUE
	117. D	D	1	A	0	A	0	A	0	A	0		FALSE
	118. B	B	1	B	1	B	1	B	1	B	1		TRUE
	119. B	B	1	A	0	C	0	E	0	C	0		FALSE
	120. F	F	1	F	1	F	1	F	1	F	1		TRUE
	121. A	A	1	A	1	A	1	A	1	A	1		TRUE
	122. B	B	1	B	1	B	1	B	1	B	1		TRUE
	123. B	C	0	D	0	C	0	C	0	C	0		TRUE
	124. B	B	1	B	1	D	0	D	0	D	0		FALSE
	125. E	C	0	C	0	C	0	C	0	C	0		TRUE
	126. A	A	1	A	1	A	1	A	1	A	1		TRUE
	127. C	C	1	C	1	C	1	C	1	A	0		FALSE
	128. B	B	1	B	1	B	1	B	1	B	1		TRUE
	129. D	D	1	A	0	B	0	D	1	B	0		FALSE
	130. A	A	1	A	1	A	1	A	1	A	1		TRUE
	132. D	D	1	D	1	D	1	D	1	D	1		TRUE
	133. E	E	1	E	1	E	1	E	1	E	1		TRUE
	134. C	C	1	C	1	C	1	C	1	C	1		TRUE
	135. D	D	1	E	0	E	0	E	0	E	0		FALSE
	137. A	A	1	A	1	E	0	A	1	E	0		FALSE
	Points made		110		96		91		92		89
	Accuracy rate (%)		91.6667		80		75.8333		76.6667		74.1667
	95% CI		85.3%–95.4%		72.0%–86.2%		67.5%–82.6%		68.3%–83.3%		65.7%–81.2%
Summary	Total question numbers: n=321
		DeepSeek-R1		DeepSeek-V3		OpenAI o3-mini		GPT 4o		OpenAI o1 pro
	Step 1 (points made)	89		77		77		77		78
	Step 2CK (points made)	98		91		85		84		86
	Step 3 (points made)	110		96		91		92		89
	Total points made	297		264		253		253		253
	Accuracy rate (%)	92.5234		82.243		78.8162		78.8162		78.8162
	95% CI	89.12%-94.92%		77.69%-86.03%		74.02%-82.93%		74.02%-82.93%		74.02%-82.93%
