# Supplementary material for: A comparative benchmark of DeepSeek-R1 on the USMLE: surpassing human and AI performance averages
Source: Clinics (Sao Paulo). 2026 Jun 15;81:101021. doi: 10.1016/j.clinsp.2026.101021 (PMC13285263; doi:10.1016/j.clinsp.2026.101021)
Supplement: Supplementary file 4 [file mmc4.xlsx]

## Sheet: Image based questions
Step 1 (question number)	Specialty			Step 2CK (question number)	Specialty			Step 3 (question number)	Specialty
1	Dermatology			6	Other			6	Radiology
9	Other			21	Other			21	Other
19	Pathology			26	Dermatology			22	Other
21	Other			44	Radiology			23	Other
28	Pathology			52	Dermatology			24	Other
35	Pathology			53	Radiology			37	Other
40	Other			54	Pathology			40	Radiology
44	Pathology			57	Other			45	Radiology
51	Dermatology			69	Dermatology			54	Dermatology
53	Radiology			72	Dermatology			58	Dermatology
59	Pathology			84	Radiology			64	Other
63	Other			100	Radiology			93	Other
65	Pathology			102	Dermatology			99	Dermatology
67	Other			117	Radiology			107	Radiology
70	Radiology							111	Other
72	Radiology							131	Other
79	Radiology							136	Other
88	Other
90	Pathology
92	Dermatology
96	Radiology
102	Dermatology
115	Other
116	Other
	Specialty	n	% of total
Total questions: 55	Radiology	14	25.4545
	Pathology	8	14.5455
	Dermatology	12	21.8182
	Other	21	38.1818
