# Supplementary material for: A comparative benchmark of DeepSeek-R1 on the USMLE: surpassing human and AI performance averages
Source: Clinics (Sao Paulo). 2026 Jun 15;81:101021. doi: 10.1016/j.clinsp.2026.101021 (PMC13285263; doi:10.1016/j.clinsp.2026.101021)
Supplement: Supplementary file 5 [file mmc5.xlsx]

## Sheet: Specialty analysis
Questions in Step 1	Questions in Step 2CK	Questions in Step 3
Cardiology	n=27											Pulmonology	n=23
Correct answer	R1	R1	V3	V3	o3	o3	4o	4o	o1	o1		Correct answer	R1	R1	V3	V3	o3	o3	4o	4o	o1	o1
1. A	A	1	A	1	A	1	A	1	A	1		3. B	B	1	B	1	B	1	B	1	B	1
3. B	B	1	B	1	B	1	B	1	B	1		17. E	E	1	E	1	E	1	E	1	E	1
4. A	A	1	E	0	A	1	A	1	A	1		29. B	B	1	A	0	B	1	B	1	B	1
6. E	E	1	E	1	C	0	E	1	D	0		56. D	D	1	D	1	D	1	D	1	D	1
37. D	D	1	D	1	D	1	D	1	D	1		3. A	A	1	A	1	A	1	A	1	A	1
99. E	D	0	D	0	E	1	E	1	E	1		8. B	B	1	B	1	B	1	B	1	B	1
1. A	A	1	A	1	A	1	A	1	A	1		11. B	B	1	B	1	C	0	D	0	B	1
2. E	E	1	E	1	E	1	E	1	E	1		14. D	F	0	D	1	F	0	F	0	F	0
5. E	E	1	E	1	A	0	A	0	A	0		20. B	B	1	B	1	A	0	A	0	A	0
7. B	B	1	B	1	B	1	B	1	B	1		23. C	C	1	C	1	C	1	C	1	C	1
9. B	B	1	B	1	B	1	B	1	B	1		30. B	B	1	B	1	B	1	B	1	B	1
12. B	B	1	B	1	B	1	B	1	B	1		36. E	E	1	E	1	E	1	E	1	E	1
29. A	D	0	D	0	A	1	A	1	A	1		40. A	A	1	A	1	A	1	A	1	A	1
32. A	A	1	A	1	C	0	C	0	C	0		5. C	C	1	C	1	C	1	C	1	C	1
12. D	C	0	B	0	B	0	E	0	E	0		7. A	B	0	B	0	B	0	B	0	B	0
14. D	D	1	D	1	D	1	D	1	D	1		11. C	C	1	C	1	C	1	C	1	C	1
16. B	B	1	B	1	B	1	B	1	B	1		18. D	D	1	D	1	D	1	D	1	D	1
31. B	B	1	B	1	B	1	B	1	B	1		25. E	E	1	E	1	E	1	D	0	D	0
32. A	A	1	A	1	A	1	A	1	A	1		29. D	D	1	D	1	D	1	D	1	D	1
33. F	F	1	F	1	F	1	F	1	F	1		33. F	F	1	F	1	F	1	F	1	F	1
36. A	A	1	A	1	A	1	A	1	A	1		35. A	E	0	A	1	B	0	B	0	B	0
38. C	C	1	C	1	C	1	C	1	C	1		38. C	C	1	C	1	C	1	C	1	C	1
41. D	D	1	D	1	D	1	D	1	D	1		43. D	D	1	D	1	D	1	D	1	D	1
46. E	E	1	E	1	E	1	E	1	E	1			Points made	20		21		18		17		18
49. D	D	1	D	1	D	1	D	1	D	1			Accuracy rate (%)	86.9565		91.3043		78.2609		73.913		78.2609
51. E	E	1	E	1	D	0	E	1	D	0
56. E	E	1	E	1	E	1	E	1	E	1
	Points made	24		23		22		24		22
	Accuracy rate (%)	88.8889		85.1852		81.4815		88.8889		81.4815
Endocrinology		n=24										Nephrology	n=19
Correct answer	R1	R1	V3	V3	o3	o3	4o	4o	o1	o1		Correct answer	R1	R1	V3	V3	o3	o3	4o	4o	o1	o1
30. D	D	1	D	1	B	0	B	0	B	0		5. D	D	1	D	1	D	1	D	1	D	1
32. E	E	1	C	0	E	1	E	1	E	1		12. B	B	1	B	1	B	1	B	1	B	1
38. E	E	1	E	1	E	1	E	1	E	1		13. F	F	1	F	1	F	1	F	1	F	1
50. D	B	0	B	0	D	1	D	1	D	1		14. C	C	1	C	1	C	1	C	1	C	1
56. D	D	1	D	1	D	1	D	1	D	1		25. B	B	1	A	0	B	1	B	1	B	1
101. D	E	0	E	0	E	0	E	0	E	0		29. B	B	1	A	0	B	1	B	1	B	1
4. A	A	1	A	1	C	0	C	0	C	0		60. E	E	1	E	1	E	1	E	1	E	1
12. B	B	1	B	1	B	1	B	1	B	1		87. D	D	1	D	1	D	1	D	1	D	1
16. B	B	1	B	1	B	1	B	1	B	1		4. A	A	1	A	1	C	0	C	0	C	0
19. C	C	1	C	1	B	0	B	0	B	0		5. E	E	1	E	1	A	0	A	0	A	0
22. E	E	1	E	1	E	1	E	1	E	1		7. B	B	1	B	1	B	1	B	1	B	1
25. D	D	1	D	1	D	1	D	1	D	1		11. B	B	1	B	1	C	0	D	0	B	1
33. B	B	1	B	1	B	1	B	1	B	1		28. B	B	1	B	1	B	1	B	1	B	1
39. C	C	1	C	1	C	1	C	1	C	1		32. A	A	1	A	1	C	0	C	0	C	0
42. A	A	1	A	1	A	1	A	1	A	1		37. D	D	1	D	1	D	1	D	1	D	1
49. C	C	1	C	1	C	1	C	1	C	1		4. C	C	1	B	0	B	0	B	0	B	0
1. B	B	1	D	0	E	0	E	0	E	0		10. B	B	1	B	1	C	0	C	0	C	0
3. A	A	1	A	1	A	1	A	1	A	1		39. E	E	1	E	1	E	1	E	1	E	1
8. A	A	1	A	1	A	1	A	1	A	1		47. A	A	1	A	1	A	1	A	1	A	1
13. D	D	1	D	1	D	1	D	1	D	1			Points made	19		16		13		13		14
27. B	B	1	B	1	B	1	B	1	B	1			Accuracy rate (%)	100		84.2105		68.4211		68.4211		73.6842
42. D	D	1	D	1	D	1	D	1	D	1
48. B	D	0	D	0	B	1	B	1	B	1
50. A	A	1	A	1	A	1	A	1	A	1
	Points made	21		19		19		19		19
	Accuracy rate (%)	87.5		79.1667		79.1667		79.1667		79.1667
Hematology	n=19											Gastroenterology n=19
Correct answer	R1	R1	V3	V3	o3	o3	4o	4o	o1	o1		Correct answer	R1	R1	V3	V3	o3	o3	4o	4o	o1	o1
6. E	E	1	E	1	C	0	E	1	D	0		10. A	A	1	A	1	A	1	A	1	A	1
17. E	E	1	E	1	E	1	E	1	E	1		12. B	B	1	B	1	B	1	B	1	B	1
56. D	D	1	D	1	D	1	D	1	D	1		17. E	E	1	E	1	E	1	E	1	E	1
74. A	E	0	A	1	A	1	A	1	A	1		24. B	B	1	B	1	B	1	B	1	B	1
3. A	A	1	A	1	A	1	A	1	A	1		25. B	B	1	A	0	B	1	B	1	B	1
8. B	B	1	B	1	B	1	B	1	B	1		34. A	A	1	A	1	A	1	A	1	A	1
12. B	B	1	B	1	B	1	B	1	B	1		38. E	E	1	E	1	E	1	E	1	E	1
16. B	B	1	B	1	B	1	B	1	B	1		5. E	E	1	E	1	A	0	A	0	A	0
18. E	E	1	E	1	D	0	D	0	D	0		7. B	B	1	B	1	B	1	B	1	B	1
23. C	C	1	C	1	C	1	C	1	C	1		11. B	B	1	B	1	C	0	D	0	B	1
32. A	A	1	A	1	C	0	C	0	C	0		13. B	B	1	B	1	B	1	B	1	B	1
37. D	D	1	D	1	D	1	D	1	D	1		17. E	C	0	C	0	E	1	E	1	E	1
42. A	A	1	A	1	A	1	A	1	A	1		22. E	E	1	E	1	E	1	E	1	E	1
9. C	C	1	E	0	B	0	C	1	B	0		27. C	C	1	C	1	C	1	C	1	C	1
19. B	B	1	B	1	B	1	B	1	B	1		33. B	B	1	B	1	B	1	B	1	B	1
30. E	E	1	E	1	E	1	E	1	E	1		15. D	D	1	D	1	D	1	D	1	D	1
34. B	B	1	B	1	B	1	B	1	B	1		20. C	C	1	C	1	C	1	C	1	C	1
53. D	D	1	D	1	A	0	A	0	A	0		28. C	C	1	C	1	C	1	C	1	C	1
57. B	B	1	B	1	B	1	B	1	B	1		44. B	B	1	B	1	B	1	B	1	B	1
	Points made	18		18		14		16		14			Points made	18		17		17		17		18
	Accuracy rate (%)	94.7368		94.7368		73.6842		84.2105		73.6842			Accuracy rate (%)	94.7368		89.4737		89.4737		89.4737		94.7368
Neurology	n=20											Rheumatology/Immunology		n=8
Correct answer	R1	R1	V3	V3	o3	o3	4o	4o	o1	o1		Correct answer	R1	R1	V3	V3	o3	o3	4o	4o	o1	o1
6. E	E	1	E	1	C	0	E	1	D	0		52. B	B	1	B	1	B	1	B	1	B	1
13. F	F	1	F	1	F	1	F	1	F	1		56. D	D	1	D	1	D	1	D	1	D	1
17. E	E	1	E	1	E	1	E	1	E	1		66. C	C	1	C	1	C	1	C	1	C	1
20. D	D	1	D	1	D	1	D	1	D	1		8. B	B	1	B	1	B	1	B	1	B	1
29. B	B	1	A	0	B	1	B	1	B	1		23. C	C	1	C	1	C	1	C	1	C	1
36. C	C	1	C	1	A	0	B	0	A	0		25. D	D	1	D	1	D	1	D	1	D	1
45. C	C	1	C	1	C	1	C	1	C	1		35. C	C	1	C	1	C	1	C	1	C	1
58. E	E	1	E	1	E	1	E	1	E	1		55. E	E	1	A	0	A	0	A	0	A	0
71. A	A	1	A	1	A	1	A	1	A	1			Points made	8		7		7		7		7
2. E	E	1	E	1	E	1	E	1	E	1			Accuracy rate (%)	100		87.5		87.5		87.5		87.5
12. B	B	1	B	1	B	1	B	1	B	1
14. D	F	0	D	1	F	0	F	0	F	0
18. E	E	1	E	1	D	0	D	0	D	0
23. C	C	1	C	1	C	1	C	1	C	1
25. D	D	1	D	1	D	1	D	1	D	1
29. A	D	0	D	0	A	1	A	1	A	1
37. D	D	1	D	1	D	1	D	1	D	1
2. C	C	1	C	1	C	1	C	1	C	1
17. B	B	1	B	1	B	1	B	1	B	1
52. B	B	1	B	1	A	0	A	0	A	0
	Points made	18		18		15		16		15
	Accuracy rate (%)	90		90		75		80		75
Infectious Disease		n=12										Psychiatry	n=15
Correct answer	R1	R1	V3	V3	o3	o3	4o	4o	o1	o1		Correct answer	R1	R1	V3	V3	o3	o3	4o	4o	o1	o1
43. C	C	1	C	1	C	1	C	1	C	1		22. A	A	1	A	1	A	1	A	1	A	1
48. A	A	1	C	0	C	0	C	0	C	0		52. B	B	1	B	1	B	1	B	1	B	1
52. B	B	1	B	1	B	1	B	1	B	1		54. B	B	1	B	1	A	0	A	0	A	0
60. E	E	1	E	1	E	1	E	1	E	1		74. A	E	0	A	1	A	1	A	1	A	1
69. C	C	1	C	1	C	1	C	1	C	1		2. E	E	1	E	1	E	1	E	1	E	1
9. B	B	1	B	1	B	1	B	1	B	1		5. E	E	1	E	1	A	0	A	0	A	0
14. D	F	0	D	1	F	0	F	0	F	0		9. B	B	1	B	1	B	1	B	1	B	1
23. C	C	1	C	1	C	1	C	1	C	1		10. F	F	1	F	1	F	1	F	1	F	1
32. A	A	1	A	1	C	0	C	0	C	0		13. B	B	1	B	1	B	1	B	1	B	1
40. A	A	1	A	1	A	1	A	1	A	1		18. E	E	1	E	1	D	0	D	0	D	0
26. C	E	0	D	0	D	0	D	0	D	0		32. A	A	1	A	1	C	0	C	0	C	0
33. F	F	1	F	1	F	1	F	1	F	1		38. D	D	1	D	1	C	0	C	0	C	0
	Points made	10		10		8		8		8		59. A	A	1	A	1	A	1	A	1	A	1
	Accuracy rate (%)	83.3333		83.3333		66.6667		66.6667		66.6667		60. B	B	1	B	1	B	1	B	1	B	1
												62. A	A	1	A	1	A	1	A	1	A	1
													Points made	14		15		10		10		10
													Accuracy rate (%)	93.3333		100		66.6667		66.6667		66.6667
