# Supplementary material for: A comparative benchmark of DeepSeek-R1 on the USMLE: surpassing human and AI performance averages
Source: Clinics (Sao Paulo). 2026 Jun 15;81:101021. doi: 10.1016/j.clinsp.2026.101021 (PMC13285263; doi:10.1016/j.clinsp.2026.101021)
Supplement: Supplementary file 6 [file mmc6.xlsx]

## Sheet: Chain of thought
	Chain of thought (prompt: You are a medical expert. Answer the following clinical question by reasoning step by step. Then give the final answer as the best option)
	Direct prompt (prompt: Please provide the best option for the following question)
	Step1 (question number)	Correct answer	R1		V3		GPT 4o
	1	A	A	A	A	A	A	A
	3	B	B	B	B	B	B	B
	4	A	A	A	A	A	A	A
	5	D	D	D	D	D	D	D
	6	E	E	E	E	D	E	E
	7	C	C	C	C	C	C	C
	8	A	A	A	A	A	A	A
	10	A	A	A	A	A	A	A
	11	C	C	C	C	C	C	C
	12	B	B	B	B	B	B	B
	Step 2	Correct answer	R1		V3		GPT 4o
	1	1. A	A	A	A	A	A	A
	2	2. E	E	E	E	E	E	E
	3	3. A	A	A	A	A	A	A
	4	4. A	A	A	A	A	A	A
	5	5. E	A	A	E	E	E	E
	7	7. B	B	B	B	B	B	B
	8	8. B	B	B	B	B	B	B
	9	9. B	B	B	B	B	B	B
	10	10. F	F	F	F	F	F	F
	11	11. B	B	B	B	B	B	B
	Step 3	Correct answer	R1		V3		GPT 4o
	1	1. B	B	B	D	B	B	B
	2	2. C	C	C	C	C	C	C
	3	3. A	A	A	A	A	A	A
	4	4. C	C	C	C	C	C	C
	5	5. C	C	C	C	C	C	C
	7	7. A	A	A	A	A	A	A
	8	8. A	A	A	A	A	A	A
	9	9. C	C	C	E	E	E	E
	10	10. B	B	B	B	B	B	B
	11	11. C	C	C	C	C	C	C
		response concordance rate (Overall)	100% (30/30)		93.3% (28/30)		100% (30/30)
					p>0.05 (chi-square test)
